# Supplementary material for: Natterin-like depletion by CRISPR/Cas9 impairs zebrafish (Danio rerio) embryonic development
Source: BMC Genomics. 2022 Feb 12;23:123. doi: 10.1186/s12864-022-08369-z (PMC8840632; doi:10.1186/s12864-022-08369-z)
Supplement: Supplementary file 2 — Additional File 2. Embryo measurements. Raw measurement files of wild-type (WT) and natterin-like knockout (KO) embryos assessed in phenotype-based and locomotor behavior screening. [file 12864_2022_8369_MOESM2_ESM.xlsx]

## Sheet: Body lenght (um)
WT						KO natterin-like
24 hpf	48 hpf	72 hpf	96 hpf	120 hpf	144 hpf	24 hpf	48 hpf	72 hpf	96 hpf	120 hpf	144 hpf
2260.04	2972.51	3432.79	3942.67	4302.4	4239.56	2249.94	3025.47	3376.92	3628.61	3962	3292.61
2364.36	3374.52	3402.84	4024.16	4106.53	4282.74	2282.18	2712.01	3247.97	3895.59	4204.97	4102.79
2415.82	3351.08	3451.96	4120.94	3842.46	4207.32	2761.75	2809.11	3879.37	2318.31	3652.8	2532.23
1911.87	3317.97	3449.95	4764.12	4024.81	4228.46	2162.33	3269.63	3355.46	2098.89	2906.43	3840.4
2075.93	3316.1	3000.8	3949.94	4214.09	4104.31	806.14	2357.18	3673.99	2240.64	3981.34	4328.45
2198.07	3354.13	3375.43	4210.52	4249.94	4258.69	2846.83	3476.01	2255.55	3907.24	4051.71	4332.99
2238.55	3477.04	3490.76	4027.01	4414.55	4164.12	2424.99	3509.9	3700.87	3598.92	4071.87	4031.66
2119.05	3466.02	3392.23	4108.68	4150.21	4274.48	2396.89	3340.55	3476.01	3907.56	4146.82	3815.57
2201.5	3407.97	3487.38	4157.95	3910.94	4187.15	2644.76	3303.84	3634.38	3424.56	3049.02	4141.2
2672.4	3285.89	3396.3	3974.19	4159.32	4152.71	2516	3426.27	3702.51	2781.93	1960.7	2547.77
2516.34	3425.38	3466.61	3997.78	4227.19	4211.42	2451.57	3310.09	3582.61	3953.75	4076.21	2367.34
2184.18	3378.4	3446.25	4110.75	3987.53	4103.7	2722.13	3205.52	2912.62	4025.61	4060.7	2859.87
2218.66	3349.06	3479.66	4020.35	4080.74	4668.73	2485.55	2902.35	2778.05	3806.99	2158.48	3675.88
2884.8	3815.32	3405.59	4064.24	4100.01	4234.66	2822.62	3390.58	3043.77	2597.52	2755.11	4097.47
2637.75	3329.26	3149.86	4184.66	4021.9	4123.84	2639.53	3409.85	3455.2	2494.59	2512.78	3905.77
2809.9	3016.53	3378.55	4114.91	4013.26	4406.15	2612.48	3505.08	3166.44	3723.29	4058.18	4195.31
2901.36	3408.01	3429.9	4005.67	4148.84	3967.76	2405.12	3408.6	2003.45	3825.73	4068.8	4118.57
2496.52	3442.76	3451.04	3687.55	4254.43	4319.9	1691.53	3337.72	2394.43	3894.45	3331.38	3907.89
2762.48	3337.73	3468.1	3918.48	4075.94	4157.63	2773.11	3396.07	3529.95	2955.57	3802.23	4008.78
2718.32	3382.56	3505.2	3835.53	3530.55	3979.92	2271.38	3305.67	3549.19	2628.42	3708.5	2900.38

## Sheet: Swimming bladder area (um2)
WT						KO natterin-like
24 hpf	48 hpf	72 hpf	96 hpf	120 hpf	144 hpf	24 hpf	48 hpf	72 hpf	96 hpf	120 hpf	144 hpf
0	0	0	2734.38	3017.58	3251.95	0	0	0	0	3095.95	2862.76
0	0	0	2597.66	2832.03	2851.56	0	0	0	0	1687.82	2040.78
0	0	0	2558.59	2851.56	3046.88	0	0	0	0	0	1747.89
0	0	0	2695.31	2919.92	3242.19	0	0	0	0	0	0
0	0	0	0	3193.36	3085.94	0	0	0	0	0	0
0	0	0	2705.08	3144.53	3271.48	0	0	0	0	3211.68	0
0	0	0	2695.31	2939.45	3398.44	0	0	0	0	3288.84	0
0	0	0	3339.84	3095.7	3115.23	0	0	0	0	0	3098.97
0	0	0	2412.11	3125	3271.48	0	0	0	0	0	3165.1
0	0	0	2314.45	3320.31	3242.19	0	0	0	0	0	2985.59
0	0	0	2626.95	3251.95	3085.94	0	0	0	0	3211.68	0
0	0	0	2568.36	2773.44	3154.3	0	0	0	0	3202.04	2522.63
0	0	0	2675.78	3027.34	2949.22	0	0	0	0	0	3760.33
0	0	0	2587.89	3027.34	3144.53	0	0	0	0	0	2267.54
0	0	0	2421.88	3300.78	3056.64	0	0	0	0	0	3004.49
0	0	0	2812.5	2978.52	2724.61	0	0	0	0	2919.45	2040.78
0	0	0	2402.34	3242.19	2822.27	0	0	0	0	0	0
0	0	0	2246.09	3164.06	3173.83	0	0	0	0	0	0
0	0	0	2382.81	3242.19	3281.25	0	0	0	0	0	0
0	0	0	2851.56	2724.61	2841.8	0	0	0	0	0	0

## Sheet: Eye size (um)
WT						KO natterin-like
24 hpf	48 hpf	72 hpf	96 hpf	120 hpf	144 hpf	24 hpf	48 hpf	72 hpf	96 hpf	120 hpf	144 hpf
228.659	219.552	294.628	308.66	328.66	331.486	182.966	231.334	293.816	307.117	323.936	255.715
202.692	256.935	269.506	318.888	348.013	344.261	179.654	258.979	276.134	306.446	211.271	295.082
167.794	258.148	309.524	305.375	312.906	318.995	196.875	268.823	288.585	185.182	243.586	208.042
159.005	256.25	286.272	325.24	356.743	325	147.008	245.745	294.812	140.787	322.503	262.443
246.801	256.25	271.079	305.54	329.328	356.743	205.42	269.838	312.5	198.758	329.719	304.443
236.322	278.143	292.213	338.425	319.729	337.558	222.424	251.558	182.217	332.193	330.07	313.66
228.993	283.739	297.679	334.433	331.309	320.948	213.966	200.39	262.797	312.787	332.922	293.058
258.059	283.343	292.213	365.839	343.977	325.54	220.971	245.586	237.582	322.078	322.802	332.479
226.99	268.823	315.701	309.606	318.811	371.494	220.107	244.47	275	314.509	256.545	332.095
260.85	278.616	293.181	358.559	332.192	325.06	234.229	233.352	293.816	229.244	174.356	189.205
207.78	274.449	274.843	305.09	300.585	328.824	211.256	227.503	294.812	360.57	329.719	218.605
192.074	275.16	251.131	304.427	344.658	307.84	212.799	213.783	275.638	336.838	318.955	222.079
235.194	269.729	293.845	328.185	341.184	315.548	202.644	163.578	260.108	326.781	186.128	226.814
357.762	296.019	285.962	338.67	337.095	349.386	215.262	244.47	264.87	249.841	210.173	323.272
206.046	307.412	279.825	353.622	325.24	357.946	205.634	239.221	293.816	286.591	122.504	296.376
277.473	274.449	285.776	312.75	300.065	318.995	217.631	251.13	265.919	317.743	302.794	332.095
248.079	268.714	292.122	346.523	325.54	331.486	221.963	278.756	269.639	332.922	301.794	314.067
195.253	262.072	291.803	300.26	344.261	347.367	198.628	246.895	226.751	340.03	308.91	324.323
234.27	285.762	259.544	319.301	314.059	323.675	203.581	257.94	170.162	165.735	311.651	336.546
228.683	250.02	290.83	331.486	310.808	331.486	194.505	258.979	279.683	123.757	325.878	281.514

## Sheet: Yolk sac area (um2)
WT						KO natterin-like
24 hpf	48 hpf	72 hpf	96 hpf	120 hpf	144 hpf	24 hpf	48 hpf	72 hpf	96 hpf	120 hpf	144 hpf
6841.17	3886.72	4349.14	4990.23	4023.44	1953.12	6503.91	5703.12	4746.09	5111.69	5497.47	4988.58
5549.15	5126.95	4216.27	4658.2	4023.44	3320.31	5996.09	5000	4794.92	6085.8	5690.37	4043.77
6636.68	5390.62	4756.59	4550.78	3544.92	3437.5	4873.05	5283.2	4189.45	4976.66	7436.06	4742.93
6311.35	4599.61	4039.12	4785.16	3320.31	2558.59	5976.56	5322.27	4384.77	4581.23	8333.01	6443.58
5577.04	4687.5	4446.57	4384.77	3398.44	2587.89	5898.44	5908.2	4316.41	4426.91	5053.82	2484.84
5491.78	4443.36	3915.11	5068.36	3388.67	2451.17	5937.5	5175.78	5947.27	7561.44	5709.66	3165.1
6049.82	4667.97	4047.97	4130.86	3544.92	2685.55	5683.59	5341.8	5214.84	6867.02	5497.47	8796.15
6094.1	5224.61	4074.55	4082.03	3408.2	2236.33	6269.53	5654.3	5146.48	4841.63	5487.83	5763.32
5943.52	5019.53	4225.13	4267.58	2851.56	2070.31	6259.77	4990.23	4160.16	5179.2	6134.02	4166.6
6572.42	5214.84	4145.41	3886.72	3251.95	2753.91	6669.92	5322.27	4902.34	4957.37	5024.88	6046.76
4827.45	4833.98	3507.65	3984.38	4257.81	2617.19	6826.17	5263.67	4101.56	5034.53	6365.49	5470.43
5394.35	5263.67	3923.97	3437.5	3886.72	2695.31	6816.41	5468.75	5312.5	5343.16	5516.76	10071.6
5881.52	5263.67	3977.11	4257.81	3027.34	3037.11	6123.05	6503.91	4550.78	4928.44	4986.31	11394.4
5376.63	5322.27	4180.84	4277.34	3330.08	3066.41	6201.17	6152.34	4472.66	4812.7	4764.48	4865.75
5890.38	4960.94	3782.24	3515.62	3398.44	2656.25	6259.77	4667.97	4326.17	4783.77	3693.92	4015.43
7174.74	4003.91	4198.55	3203.12	3974.61	2539.06	6171.88	4228.52	5253.91	4976.66	4856.31	4024.88
6652.14	5341.8	4163.12	3701.17	2714.84	2294.92	5771.48	5107.42	5000	6519.81	4752.38	4270.52
5766.37	5585.94	4047.97	3476.56	3398.44	3115.23	6123.05	5634.77	5507.81	4725.9	4166.6	4818.51
6430.7	4785.16	4127.69	3994.14	2724.61	2480.47	7548.83	5605.47	5117.19	4995.95	3694.19	3354.06
6297.83	4833.98	3888.53	3984.38	2617.19	2109.38	7353.52	4951.17	5292.97	4330.47	4355.56	5753.87

## Sheet: Head angle (o)
WT						KO natterin-like
24 hpf	48 hpf	72 hpf	96 hpf	120 hpf	144 hpf	24 hpf	48 hpf	72 hpf	96 hpf	120 hpf	144 hpf
57	76.548	112.109	153.086	166.402	163.874	51	102.124	104.968	63.027	143.915	167.876
60	89.169	114.775	160.389	157.979	171.634	58	111.284	91.79	66.932	153.04	154.026
75	91.321	115.921	165.624	158.312	167.674	62	91.192	128.878	82.382	95.618	102.375
62	94.399	125.293	167.858	171.87	167.264	69	94.856	107.935	127.143	93.366	160.361
68	92.083	132.797	165.316	157.903	176.579	68	89.635	93.201	118.221	150.951	135.457
71	90.464	119.318	159.884	159.792	170.957	50	92.256	113.944	65.174	156.765	152.466
64	86.582	116.447	161.901	155.575	177.665	49	82.56	104.435	140.428	146.762	145.381
81	96.239	132.409	156.618	169.602	167.529	51	87.908	108.678	137.943	123.849	149.957
65	99.195	117.61	141.836	164.384	172.488	55	99.073	116.331	137.121	99.765	161.565
62	91.588	116.447	149.221	158.296	159.666	49	62.118	63.435	130.635	143.536	136.584
	98.411	126.421	161.164	160.423	178.903	53	85.919	139.277	157.535	78.132	113.429
	88.949	136.92	145.914	170.054	167.19	57	106.271	105.081	162.889	115.544	120.51
	89.465	127.495	163.032	166.727	163.301		81.347	79.823	145.934	124.413	150.431
	88.854	124.281	167.635	165.536	176.08		104.341	113.212	88.968	169.961	144.071
	109.95	118.918	149.355	155.919	161.073		94.052	126.156	88.155	156.209	147.724
	85.982	118.432	149.47	165.044	175.335		91.231	107.656	103.314	162.311	162.646
	92.917	121.399	160.607	154.744	161.634		104.768	101.217	114.35	147.529	160.56
	98.33	115.857	159.407	165.11	165.458		96.879	72.488	141.62	126.552	162.265
	100.404	122.889	151.397	158.414	158.931		89.53	63.871	141.68	169.423	169.423
	86.121	116.772	152.684	153.569	165.525		98.728	131.82	148.656	143.15	149.036

## Sheet: Head size (um)
WT						KO natterin-like
24 hpf	48 hpf	72 hpf	96 hpf	120 hpf	144 hpf	24 hpf	48 hpf	72 hpf	96 hpf	120 hpf	144 hpf
2115	2666.02	1753.83	1826.17	1884.77	1630.86	1950	2724.61	2324.22	2729.45	1957.87	1974.65
1987	2900.39	1913.27	1962.89	1757.81	1748.05	1863	3115.23	2353.52	3954.32	2276.15	2447.05
2031	3212.89	2241	1708.98	1689.45	1894.53	2010	3984.38	2578.12	3385.29	4928.44	3750.88
1987	1894.53	2241	1748.05	1982.42	2216.8	2032	2402.34	3623.05	2285.79	5777.17	2106.92
1965	2226.56	2692.74	2304.69	1738.28	1962.89	198	4873.05	2275.39	2083.25	2276.15	1842.37
2041	2031.25	1798.12	2001.95	1953.12	1591.8		1796.88	2490.23	3944.68	1880.71	2078.57
1800	2041.02	2471.3	1982.42	1503.91	1777.34		1953.12	3476.56	2758.38	2324.37	3505.23
1752	2480.47	2143.57	1992.19	1494.14	1523.44		2197.27	3955.08	2314.73	2430.46	1870.72
	2587.89	1886.69	2216.8	1621.09	1914.06		2636.72	2802.73	2500	2353.3	1662.86
	2099.61	2161.28	2412.11	1865.23	1699.22		2509.77	2626.95	2343.66	4243.66	1540.04
	2236.33	1576.67	1953.12	1787.11	1562.5		2099.61	1943.36	4000	3587.82	4393.35
	2255.86	2081.56	2333.98	1738.28	1689.45		2470.7	4140.62	2719.8	3722.85	5489.33
	2402.34	1957.55	1884.77	1630.86	1494.14		4296.88	2841.8	2324.37	3076.66	5281.47
	2285.16	2187.85	1943.36	1904.3	1523.44		4023.44	2353.52	3018.79	2642.64	3788.67
	2353.52	2108.14	1933.59	1601.56	1474.61		2705.08	2626.95	3815	2305.08	2541.53
	2500	2143.57	2285.16	1689.45	1923.83		2802.73	1806.64	3684.27	1823.48	3080.07
	3144.53	2152.42	2490.23	1923.83	1562.5		4296.88	4355.47	2846	2116.37	2428.15
	2148.44	2179	1943.36	1894.53	1445.31		2226.56	2646.48	1803.56	2371.46	1936.85
	2060.55	1904.41	2080.08	1992.19	1767.58		3027.34	2187.5	2092.9	1568.38	2900.56
	2363.28	2232.14	1953.12	1699.22	1562.5		2597.66	3144.53	2102.54	2399.81	2872.21

## Sheet: Pericardal area (um2)
WT						KO natterin-like
24 hpf	48 hpf	72 hpf	96 hpf	120 hpf	144 hpf	24 hpf	48 hpf	72 hpf	96 hpf	120 hpf	144 hpf
2115	2666.02	1753.83	1826.17	1884.77	1630.86	1950	2724.61	2324.22	2729.45	1957.87	1974.65
1987	2900.39	1913.27	1962.89	1757.81	1748.05	1863	3115.23	2353.52	3954.32	2276.15	2447.05
2031	3212.89	2241	1708.98	1689.45	1894.53	2010	3984.38	2578.12	3385.29	4928.44	3750.88
1987	1894.53	2241	1748.05	1982.42	2216.8	2032	2402.34	3623.05	2285.79	5777.17	2106.92
1965	2226.56	2692.74	2304.69	1738.28	1962.89	198	4873.05	2275.39	2083.25	2276.15	1842.37
2041	2031.25	1798.12	2001.95	1953.12	1591.8		1796.88	2490.23	3944.68	1880.71	2078.57
1800	2041.02	2471.3	1982.42	1503.91	1777.34		1953.12	3476.56	2758.38	2324.37	3505.23
1752	2480.47	2143.57	1992.19	1494.14	1523.44		2197.27	3955.08	2314.73	2430.46	1870.72
	2587.89	1886.69	2216.8	1621.09	1914.06		2636.72	2802.73	2500	2353.3	1662.86
	2099.61	2161.28	2412.11	1865.23	1699.22		2509.77	2626.95	2343.66	4243.66	1540.04
	2236.33	1576.67	1953.12	1787.11	1562.5		2099.61	1943.36	4000	3587.82	4393.35
	2255.86	2081.56	2333.98	1738.28	1689.45		2470.7	4140.62	2719.8	3722.85	5489.33
	2402.34	1957.55	1884.77	1630.86	1494.14		4296.88	2841.8	2324.37	3076.66	5281.47
	2285.16	2187.85	1943.36	1904.3	1523.44		4023.44	2353.52	3018.79	2642.64	3788.67
	2353.52	2108.14	1933.59	1601.56	1474.61		2705.08	2626.95	3815	2305.08	2541.53
	2500	2143.57	2285.16	1689.45	1923.83		2802.73	1806.64	3684.27	1823.48	3080.07
	3144.53	2152.42	2490.23	1923.83	1562.5		4296.88	4355.47	2846	2116.37	2428.15
	2148.44	2179	1943.36	1894.53	1445.31		2226.56	2646.48	1803.56	2371.46	1936.85
	2060.55	1904.41	2080.08	1992.19	1767.58		3027.34	2187.5	2092.9	1568.38	2900.56
	2363.28	2232.14	1953.12	1699.22	1562.5		2597.66	3144.53	2102.54	2399.81	2872.21

## Sheet: Heartbeate (beats 15s)
WT						KO natterin-like
24 hpf	48 hpf	72 hpf	96 hpf	120 hpf	144 hpf	24 hpf	48 hpf	72 hpf	96 hpf	120 hpf	144 hpf
7	21	28	28	32	32	10	22	32	38	34	31
7	26	28	25	30	31	9	23	23	32	33	38
5	25	25	28	26	30	9	24	17	30	35	26
6	25	28	27	31	28	5	22	30	34	31	15
6	25	22	24	22	32	9	21	26	31	17	11
12	25	27	29	35	34		22	28	30	32	34
9	24	30	26	35	33	13	28	25	32	35	18
9	26	26	32	31	30	13	27	21	36	36	13
9	22	28	26	30	34	14	19	28	10	27	38
11	25	31	26	31	28	12	22	29	32	34	37
13	26	30	23	26	32	15	27	32	36	34	34
9	28	28	28	33	31	13	23	28	29	37	36
11	24	27	29	36	31	6	17	28	34	38	35
15	25	29	33	31	32	14	22	18	31	37	34
14	26	28	30	27	32	11	26	32	9	35	35
10	26	30	33	31	18	10	26	25	38	31	36
16	29	28	38	32	23	15	31	7	40	36	38
15	23	26	30	31	15	12	22	21	36	36	34
15	25	26	14	34	27	14	25	35	17	27	33
12	21	30	28	23	29	11	22	30	38	38	34

## Sheet: Locomotor activity
Time point (s)	WT	KO natterin-like
0	150	146
5	149	141
10	148	144
15	148	147
20	146	149
25	146	148
30	145	148
35	145	145
40	142	143
45	142	145
50	136	143
55	135	144
60	133	142
65	132	148
70	132	141
75	131	144
80	128	149
85	127	146
90	127	146
95	126	145
100	122	143
105	122	142
110	128	141
115	128	141
120	127	140
125	127	139
130	126	139
135	126	136
140	126	136
145	126	136
150	126	136
155	125	136
160	125	135
165	125	134
170	125	133
175	125	132
180	123	132
185	119	129
190	118	129
195	117	129
200	117	127
205	114	126
210	112	125
215	112	124
220	109	121
225	109	121
230	108	120
235	108	120
240	108	120
245	107	119
250	104	118
255	102	118
260	102	117
265	101	115
270	100	115
275	99	114
280	98	112
285	97	111
290	97	110
295	96	110
300	95	109
305	94	108
310	94	108
315	92	107
320	92	106
325	92	106
330	91	103
335	91	102
340	91	100
345	89	100
350	87	99
355	84	99
360	84	98
365	83	96
370	80	95
375	80	95
380	79	93
385	79	93
390	79	92
395	78	91
400	77	91
405	77	89
410	76	88
415	73	87
420	72	85
425	72	84
430	65	81
435	65	78
440	65	78
445	63	77
450	62	77
455	60	76
460	60	76
465	59	75
470	59	74
475	59	72
480	59	72
485	58	71
490	58	70
495	57	69
500	57	69
505	55	69
510	54	69
515	52	68
520	50	68
525	50	67
530	49	67
535	48	67
540	47	66
545	43	65
550	42	64
555	41	63
560	40	61
565	39	60
570	39	59
575	37	58
580	37	56
585	33	56
590	33	55
595	32	54
600	31	54
605	31	54
610	31	54
615	30	52
620	28	51
625	28	51
630	25	50
635	24	45
640	24	44
645	23	44
650	21	44
655	20	43
660	19	42
665	19	41
670	19	40
675	18	39
680	16	39
685	13	37
690	13	36
695	1	36
700	6	36
705	8	35
710	5	34
715	7	34
720	1	34
725	9	33
730	7	32
735	2	32
740	7	30
745	10	28
750	5	28
755	3	28
760	4	27
765	8	27
770	3	26
775	4	23
780	2	23
785	7	23
790	4	20
795	9	20
800	1	18
805	4	17
810	4	16
815	9	15
820	9	15
825	1	15
830	10	14
835	10	11
840	1	11
845	5	9
850	1	8
855	8	7
860	3	6
865	6	6
870	5	5
875	5	4
880	4	12
885	1	15
890	7	4
895	1	7
900	0	8
905	2	13
910	5	10
915	5	11
920	10	8
925	8	2
930	9	10
935	1	7
940	5	10
945	2	2
950	0	7
955	6	11
960	7	15
965	4	14
970	5	4
975	5	12
980	5	3
985	4	11
990	4	15
995	7	9
1000	10	3
1005	5	14
1010	5	15
1015	2	3
1020	1	5
1025	10	4
1030	7	8
1035	6	15
1040	0	3
1045	4	10
1050	7	6
1055	1	10
1060	6	8
1065	2	15
1070	6	5
1075	6	15
1080	10	15
1085	5	14
1090	7	6
1095	5	10
1100	8	14
1105	7	11
1110	1	6
1115	5	14
1120	1	9
1125	6	9
1130	0	10
1135	6	10
1140	0	4
1145	5	10
1150	3	4
1155	10	5
1160	0	8
1165	8	3
1170	2	7
1175	1	12
1180	7	6
1185	10	13
1190	8	11
1195	8	8
1200	3	8
1205	9	2
1210	14	2
1215	16	14
1220	18	2
1225	19	6
1230	54	67
1235	32	54
1240	10	30
1245	10	18
1250	12	10
1255	10	2
1260	35	57
1265	28	15
1270	9	15
1275	18	12
1280	18	8
1285	20	10
1290	28	75
1295	13	65
1300	17	52
1305	10	15
1310	20	13
1315	9	11
1320	41	47
1325	35	35
1330	25	8
1335	11	35
1340	14	2
1345	16	4
1350	38	32
1355	25	18
1360	5	15
1365	12	2
1370	7	8
1375	18	5
1380	61	46
1385	60	6
1390	41	5
1395	25	8
1400	6	8
1405	19	13
1410	34	28
1415	7	6
1420	17	12
1425	18	9
1430	5	11
1435	14	4
1440	51	65
1445	48	54
1450	35	58
1455	14	19
1460	16	12
1465	7	10
1470	18	32
1475	10	18
1480	13	14
1485	15	8
1490	17	10
1495	7	15
1500	25	41
